# Supplementary material for: Pellino1 regulates reversible ATM activation via NBS1 ubiquitination at DNA double-strand breaks
Source: Nat Commun. 2019 Apr 5;10:1577. doi: 10.1038/s41467-019-09641-9 (PMC6450972; doi:10.1038/s41467-019-09641-9)
Supplement: Supplementary file 4 — Source Data [file 41467_2019_9641_MOESM4_ESM.zip]

Archive with 2 entries (2 files):
- Source Data 1.xlsx
- Source Data 2.pdf
