# Supplementary material for: Pellino1 regulates reversible ATM activation via NBS1 ubiquitination at DNA double-strand breaks
Source: Nat Commun. 2019 Apr 5;10:1577. doi: 10.1038/s41467-019-09641-9 (PMC6450972; doi:10.1038/s41467-019-09641-9)
Supplement: Supplementary file 4 — Source Data [file 41467_2019_9641_MOESM4_ESM.zip › Source Data 1.xlsx]

## Sheet: Fig 1d
		IR (-)	IR (+)
1st	Colocalization of Peli1 with > 10 foci of γH2AX (%)	8.2	92.58
2nd	Colocalization of Peli1 with > 10 foci of γH2AX (%)	5	85

## Sheet: Fig 1h
	Mean					SEM
Times(sec)	NBS1	h2ax	Pellino 1	MDC1		NBS1	H2AX	Pellino 1	MDC1
0	100	100	100	100		0.492325	0.428585	0.479472	0.564106
3	59.0305	62.2335	77.7855	41.2546		0.290622	0.280761	0.372959	0.23272
4	71.047	70.4871	85.7434	45.24		0.349782	0.317997	0.411115	0.255202
5	79.8223	75.4356	90.9147	47.9281		0.392985	0.340322	0.43591	0.270365
6	81.4217	77.0734	92.3022	49.8378		0.400859	0.347711	0.442563	0.281138
7	86.1103	79.1906	94.6431	54.2781		0.423942	0.357262	0.453787	0.306186
8	88.8765	81.9019	95.5438	56.6329		0.437561	0.369494	0.458105	0.319469
9	89.599	83.3985	96.0657	60.7539		0.441118	0.376246	0.460608	0.342716
10	91.5168	86.0986	96.3831	61.643		0.45056	0.388427	0.46213	0.347732
11	94.3485	87.0555	96.9853	62.3176		0.464501	0.392744	0.465017	0.351537
12	95.3397	89.4085	98.7622	64.0096		0.469381	0.403359	0.473537	0.361082
13	96.847	90.7658	98.8023	65.0828		0.476802	0.409483	0.473729	0.367136
14	97.1538	90.9992	98.5244	65.3729		0.478312	0.410536	0.472397	0.368773
15	97.0318	93.1615	99.0771	67.2101		0.477711	0.420291	0.475047	0.379136
16	97.4907	94.5617	100.093	67.6749		0.479971	0.426608	0.479918	0.381758
17	99.4623	96.0135	99.7429	68.6297		0.489677	0.433158	0.478239	0.387144
18	101.069	98.1287	100.413	68.8048		0.497588	0.4427	0.481451	0.388132
19	100.964	99.1746	100.592	70.2169		0.497072	0.447419	0.482309	0.396098
20	102.457	100.536	100.362	71.1261		0.504421	0.45356	0.481209	0.401227
21	103.126	104.083	101.561	71.711		0.507714	0.469561	0.486955	0.404526
22	103.192	102.716	101.492	72.7453		0.508038	0.463396	0.486624	0.41036
23	103.079	102.484	101.716	73.5343		0.507485	0.462347	0.487699	0.414812
24	105.163	104.111	101.457	74.2666		0.517741	0.469686	0.486458	0.418943
25	106.777	105.314	102.652	75.1496		0.52569	0.475118	0.492188	0.423923
26	106.377	106.357	102.41	76.4228		0.523719	0.47982	0.491025	0.431106
27	107.715	108.244	103.962	77.1974		0.530309	0.488335	0.498467	0.435475
28	108.119	113.549	104.205	77.6526		0.532297	0.512268	0.499635	0.438043
29	106.878	113.389	104.079	79.1328		0.526187	0.511547	0.499031	0.446393
30	108.88	115.455	104.885	79.5572		0.536045	0.520865	0.502893	0.448787
31	109.084	114.025	105.034	80.2985		0.537049	0.514415	0.503611	0.452969
32	110.081	116.336	105.376	81.9137		0.541958	0.524839	0.50525	0.46208
33	109.923	116.119	106.958	82.144		0.541178	0.523863	0.512832	0.463379
34	110.711	118.307	105.707	82.6283		0.545055	0.533733	0.506836	0.466111
35	112.84	120.817	106.997	83.8441		0.55554	0.545058	0.513022	0.47297
36	112.843	122.684	106.885	84.8066		0.555554	0.55348	0.512485	0.478399
37	112.822	123.104	109.004	85.1484		0.555451	0.555373	0.522643	0.480327
38	113.847	125.427	108.483	85.2426		0.560497	0.565854	0.520144	0.480859
39	114.976	125.574	109.774	86.9549		0.566056	0.566519	0.526335	0.490518
40	115.008	124.047	109.603	87.4635		0.566212	0.559629	0.525513	0.493387
41	115.37	128.885	109.625	88.4957		0.567997	0.581453	0.525622	0.49921
42	116.186	130.319	112.208	88.8485		0.572011	0.587926	0.538006	0.5012
43	117.78	131.067	111.711	90.1416		0.57986	0.591299	0.535621	0.508494
44	116.475	135.769	112.411	91.0295		0.573437	0.612514	0.538979	0.513503
45	117.617	136.883	112.585	92.275		0.579058	0.617538	0.539813	0.520529
46	118.021	135.78	113.95	92.8194		0.581045	0.61256	0.546359	0.5236
47	120.051	137.227	113.712	93.2204		0.591039	0.619089	0.545217	0.525862
48	121.384	137.838	114.788	94.404		0.597605	0.621846	0.550376	0.532539
49	122.101	140.388	114.912	94.5447		0.601135	0.633351	0.550972	0.533332
50	122.129	142.486	116.016	94.9756		0.601272	0.642814	0.556266	0.535763
51	122.274	142.844	116.351	95.8481		0.601988	0.644432	0.557869	0.540685
52	122.859	142.606	117.171	96.7036		0.604866	0.643358	0.561801	0.545511
53	124.337	145.153	117.793	97.0705		0.61214	0.654846	0.564786	0.547581
54	123.302	147.441	117.313	98.0888		0.607048	0.665169	0.562483	0.553325
55	124.519	145.79	117.589	98.1488		0.61304	0.657718	0.563808	0.553663
56	125.298	147.206	119.222	99.412		0.616875	0.664107	0.571638	0.560789
57	126.365	150.686	119.614	100.193		0.622124	0.679809	0.573513	0.565193
58	127.058	150.618	120.785	100.434		0.625537	0.679502	0.579132	0.566553
59	128.62	153.302	121.066	100.374		0.633227	0.691612	0.580478	0.566215
60	127.803	154.591	120.604	101.559		0.629207	0.697425	0.578264	0.572899
61	127.756	154.521	122.102	102.657		0.628977	0.69711	0.585446	0.579093
62	129.543	154.47	122.545	104.214		0.637774	0.69688	0.587567	0.587879
63	131.146	156.675	123.463	103.693		0.645665	0.706826	0.591969	0.584941
64	130.045	156.821	124.924	105.246		0.640244	0.707486	0.598976	0.593697
65	129.542	159.009	125.17	106.465		0.637769	0.717358	0.600157	0.600575
66	131.745	159.774	126.112	106.759		0.648613	0.720808	0.604673	0.602237
67	132.538	160.926	125.128	107.48		0.65252	0.726005	0.599952	0.606304
68	132.98	161.927	125.945	107.554		0.654693	0.730522	0.603871	0.606721
69	131.86	164.275	127.935	109.818		0.64918	0.741112	0.613415	0.619492
70	134.219	162.071	128.768	109.519		0.660793	0.731173	0.617406	0.617806
71	135.836	163.73	127.523	110.371		0.668753	0.738654	0.611439	0.62261
72	133.265	163.889	127.532	111.357		0.656094	0.739371	0.611482	0.628173
73	135.304	166.418	129.325	112.198		0.666137	0.75078	0.620075	0.632917
74	135.489	168.127	129.743	112.205		0.667047	0.758493	0.622083	0.632956
75	134.963	165.642	131.233	113.877		0.664458	0.747282	0.629227	0.64239
76	135.709	166.757	130.548	115.282		0.668128	0.75231	0.625942	0.650311
77	135.59	167.39	133.182	114.316		0.667542	0.755169	0.638572	0.644865
78	139.301	164.398	134.87	115.515		0.685811	0.741667	0.646662	0.651625
79	138.274	164.968	136.422	116.87		0.680757	0.744242	0.654105	0.659271
80	137.874	162.352	137.277	117.246		0.678788	0.732439	0.658203	0.661391
81	139.311	163.325	135.922	117.496		0.685863	0.736828	0.651708	0.662801
82	141.141	166.113	137.953	117.72		0.694872	0.749408	0.661444	0.664065
83	141.456	167.514	137.089	118.589		0.696424	0.755726	0.657304	0.668968
84	140.513	168.069	137.96	118.713		0.691781	0.758228	0.66148	0.669665
85	140.799	167.413	139.125	119.068		0.693186	0.755271	0.667064	0.671671
86	142.265	165.986	139.496	120.356		0.700405	0.748834	0.668843	0.678933
87	142.223	168.016	141.786	120.899		0.700201	0.757991	0.679822	0.682001
88	142.374	172.689	140.281	121.649		0.700943	0.779074	0.67261	0.68623
89	141.944	171.047	141.774	122.386		0.698827	0.771664	0.679769	0.690385
90	144.674	171.223	141.011	122.857		0.712264	0.77246	0.676106	0.693042
91	143.611	176.124	141.337	122.664		0.707034	0.794568	0.677673	0.691954
92	143.274	179.321	141.325	123.868		0.705372	0.808994	0.677612	0.698749
93	141.901	177.542	143.733	124.607		0.698612	0.800966	0.68916	0.702916
94	141.998	176.89	141.965	124.258		0.69909	0.798025	0.680682	0.700945
95	145.2	176.135	143.386	125.244		0.714856	0.79462	0.687494	0.70651
96	143.482	176.481	145.485	126.045		0.706396	0.79618	0.697561	0.711028
97	144.587	175.567	144.588	127.091		0.711838	0.792058	0.693259	0.716925
98	146.414	174.13	144.71	127.197		0.72083	0.785575	0.693844	0.717527
99	145.825	175.233	146.025	128.647		0.717932	0.79055	0.700149	0.725708
100	145.597	174.893	147.793	129.028		0.716808	0.789016	0.708627	0.727854
101	143.885	175.185	147.014	127.98		0.708383	0.790334	0.704892	0.721941
102	147.458	173.123	147.566	129.118		0.725971	0.781031	0.707539	0.728361
103	146.543	176.127	151.019	131.172		0.721467	0.794582	0.724096	0.739951
104	147.516	175.233	151.422	130.506		0.726258	0.790551	0.726024	0.736194
105	149.849	176.134	150.386	130.674		0.737744	0.794615	0.721059	0.737142
106	150.544	177.589	152.626	131.736		0.741165	0.801181	0.731797	0.743133
107	149.397	178.787	154.817	131.661		0.73552	0.806584	0.742306	0.742709
108	150.622	180.524	156.122	131.847		0.741548	0.814421	0.748562	0.743754
109	148.791	181.954	158.447	132.738		0.732537	0.820873	0.75971	0.748785
110	149.891	183.613	159.569	132.792		0.73795	0.828354	0.765089	0.749088
111	148.743	180.213	159.442	134.278		0.7323	0.813019	0.764481	0.757472
112	150.731	184.299	158.815	134.014		0.742085	0.831451	0.761472	0.755981
113	152.711	176.212	159.695	134.357		0.751835	0.794967	0.765693	0.757919
114	153.75	178.842	162.316	134.333		0.756948	0.806833	0.778262	0.757783
115	154.123	182.079	162.813	135.478		0.758788	0.821437	0.780642	0.764242
116	153.156	185.804	159.728	135.961		0.754027	0.83824	0.765849	0.766963
117	155.282	188.768	162.515	136.245		0.764493	0.851613	0.779211	0.768566
118	153.893	189.042	164.077	136.329		0.757653	0.852847	0.786702	0.769042
119	154.598	190.317	163.428	136.48		0.761124	0.858599	0.783591	0.769889
120	156.21	191.539	162.545	137.03		0.769061	0.864113	0.779356	0.772995
121	155.74	191.91	165.058	138.285		0.766749	0.865789	0.791407	0.780075
122	158.536	190.806	166.736	137.791		0.780511	0.860806	0.799453	0.777289
123	157.526	193.845	165.072	138.012		0.775538	0.874516	0.791474	0.778534
124	158.122	195.488	164.343	138.747		0.778474	0.88193	0.787976	0.782678
125	160.857	196.773	167.236	140.12		0.791937	0.887727	0.801848	0.790428
126	158.883	191.728	165.315	139.123		0.782218	0.864966	0.792639	0.784804
127	157.542	194.148	165.055	139.427		0.775616	0.875882	0.791393	0.786516
128	157.98	190.323	167.972	140.136		0.777773	0.858627	0.805379	0.790515
129	158.377	193.902	168.391	140.95		0.779729	0.874772	0.807386	0.795106
130	160.635	194.856	166.354	140.926		0.790844	0.87908	0.79762	0.794972
131	160.488	193.811	167.806	141.291		0.790122	0.874363	0.804582	0.797034
132	157.716	191.826	169.989	141.095		0.776473	0.865408	0.815048	0.795924
133	159.865	193.223	171.831	141.782		0.787055	0.871712	0.823881	0.799803
134	160.957	191.976	169.913	141.448		0.792431	0.866086	0.814685	0.797918
135	162.016	193.926	170.892	143.144		0.797645	0.874881	0.819379	0.807485
136	160.232	192.862	173.311	143.076		0.78886	0.87008	0.830979	0.807101
137	162.74	192.422	171.357	143.068		0.80121	0.868096	0.821607	0.807056
138	163.366	194.918	172.448	143.708		0.804291	0.879358	0.826837	0.810666
139	162.191	193.239	173.541	143.843		0.798505	0.871782	0.832078	0.811425
140	161.208	195.634	174.672	144.548		0.793669	0.882586	0.837502	0.815404
141	162.338	198.249	172.702	145.849		0.79923	0.894386	0.828055	0.822743
142	165.938	193.257	173.475	145.414		0.816953	0.871863	0.831766	0.82029
143	165.694	193.82	175.031	145.954		0.815751	0.874403	0.839224	0.823334
144	164.181	195.766	174.458	146.534		0.808305	0.883185	0.836479	0.826604
145	165.716	196.853	175.82	146.306		0.815859	0.888089	0.843008	0.82532
146	167.81	197.905	175.373	147.119		0.826168	0.892831	0.840864	0.829905
147	168.862	198.355	178.254	145.885		0.83135	0.894864	0.85468	0.822945
148	166.778	199.857	176.698	147.404		0.82109	0.901641	0.847219	0.831515
149	167.049	199.1	177.742	147.725		0.822422	0.898224	0.852221	0.833326
150	168.383	200.519	178.657	147.604		0.82899	0.904628	0.856612	0.832646
151	170.886	202.244	177.337	148.039		0.841312	0.912407	0.850279	0.835097
152	167.955	201.998	179.369	149.854		0.826882	0.911299	0.860026	0.845337
153	167.842	203.51	178.827	149.293		0.826326	0.918119	0.857425	0.842173
154	170.501	203.183	179.778	149.873		0.839417	0.916645	0.861986	0.84544
155	170.643	204.203	180.049	149.336		0.840116	0.921248	0.863285	0.842412
156	168.785	205.321	178.067	149.039		0.830969	0.926291	0.853783	0.840739
157	167.518	204.565	183.476	149.026		0.824732	0.92288	0.879716	0.840664
158	171.666	205.118	179.833	148.963		0.845155	0.925375	0.862247	0.840308
159	172.038	207.182	178.886	150.806		0.846987	0.934684	0.857707	0.850705
160	174.553	204.846	181.544	151.797		0.859369	0.924147	0.870454	0.856295
161	170.74	205.747	184.288	150.682		0.840597	0.928211	0.883609	0.850009
162	174.073	203.437	183.756	151.574		0.857002	0.917789	0.881059	0.855039
163	175.583	205.717	181.92	151.927		0.864437	0.928078	0.872255	0.857032
164	177.322	205.705	185.801	153.443		0.873002	0.928021	0.890864	0.865584
165	175.944	206.739	185.068	153.334		0.866215	0.932687	0.887348	0.864964
166	174.618	207.35	183.144	153.524		0.859687	0.935443	0.878122	0.86604
167	177.451	209.125	183.491	154.269		0.873635	0.943453	0.879789	0.87024
168	179.527	208.681	186.736	154.262		0.883856	0.941446	0.895345	0.870201
169	178.273	207.962	187.918	154.9		0.877683	0.938206	0.901015	0.8738
170	177.514	208.619	185.172	156.015		0.873947	0.941167	0.887846	0.88009
171	176.588	211.376	186.73	155.488		0.869385	0.953605	0.895315	0.877117
172	179.87	211.732	188.415	156.158		0.885543	0.955211	0.903396	0.880895
173	182.57	211.31	188.36	156.568		0.89884	0.953307	0.903133	0.88321
174	177.862	211.942	186.908	156.859		0.875657	0.956159	0.896171	0.88485
175	180.939	209.331	189.067	157.46		0.890809	0.944383	0.906522	0.888243
176	180.152	211.489	189.771	156.147		0.886934	0.954114	0.909899	0.880834
177	181.061	213.183	186.426	157.334		0.89141	0.961759	0.89386	0.887532
178	180.327	212.842	187.069	156.671		0.887793	0.960222	0.896941	0.883793
179	179.711	213.635	188.034	157.703		0.88476	0.963799	0.901568	0.889612
180	185.563	214.346	189.796	158.337		0.913573	0.967007	0.910016	0.893187
181	184.623	217.259	189.849	158.459		0.908946	0.980146	0.91027	0.893876
182	184.051	215.136	186.691	158.522		0.906127	0.970571	0.895129	0.894234
183	183.225	215.164	190.373	157.846		0.902059	0.970695	0.912786	0.890418
184	185.093	214.135	189.312	158.609		0.911257	0.966054	0.907699	0.894723
185	186.507	214.999	189.381	158.269		0.918221	0.969949	0.908028	0.892807
186	184.104	215.089	190.077	159.037		0.906389	0.970356	0.911364	0.897136
187	184.16	215.593	191.681	158.597		0.906665	0.972632	0.919056	0.894658
188	186.54	214.954	191.625	159.155		0.918382	0.969748	0.918789	0.897801
189	190.583	216.272	190.338	158.664		0.938287	0.975696	0.912618	0.895032
190	190.47	215.982	192.4	159.184		0.93773	0.974386	0.922504	0.897965
191	188.485	215.409	193.206	159.211		0.927959	0.971801	0.926369	0.898117
192	187.283	217.105	194.048	160.941		0.922041	0.97945	0.930405	0.907877
193	190.85	216.973	195.407	160.306		0.939602	0.978855	0.936919	0.904296
194	188.256	218.063	193.121	160.42		0.926832	0.983776	0.925961	0.904937
195	185.017	217.661	194.403	160.141		0.910883	0.98196	0.932109	0.903367
196	192.312	218.825	192.523	161.432		0.946799	0.98721	0.923093	0.910645
197	190.652	218.442	194.005	161.009		0.938629	0.985484	0.930198	0.90826
198	188.837	219.667	193.78	162.36		0.929693	0.991009	0.929119	0.915882
199	187.394	217.532	194.027	162.051		0.922588	0.981378	0.930302	0.914139
200	187.953	219.273	195.568	162.679		0.925338	0.989232	0.937691	0.917684
201	191.128	219.646	195.184	163.956		0.940973	0.990917	0.935851	0.924883
202	192.58	219.072	196.636	162.878		0.948118	0.988328	0.942813	0.918807
203	191.773	219.503	195.895	162.838		0.944148	0.990271	0.93926	0.918578
204	190.677	219.166	195.791	164.081		0.938748	0.988749	0.938764	0.92559
205	192.997	216.243	197.775	165.468		0.950172	0.975564	0.948277	0.933412
206	193.517	218.541	194.338	164.77		0.95273	0.985931	0.931798	0.929478
207	192.713	221.111	195.321	164.518		0.948772	0.997525	0.936507	0.928055
208	190.44	220.051	194.856	164.921		0.937583	0.992745	0.934278	0.930332
209	192.888	219.788	197.842	165.359		0.949636	0.991555	0.948596	0.932801
210	193.891	220.101	196.083	166.046		0.954574	0.992969	0.940163	0.936674
211	195.797	221.66	196.75	166.569		0.963959	1	0.943359	0.939626
212	192.752	217.931	197.624	167.322		0.948964	0.983177	0.947553	0.943871
213	193.102	220.841	198.929	167.119		0.95069	0.996309	0.953811	0.942727
214	195.127	219.94	194.107	166.264		0.960658	0.992243	0.93069	0.937906
215	195.851	220.59	197.579	167.59		0.964222	0.995174	0.947336	0.945384
216	191.488	218.244	200.073	166.529		0.942742	0.984592	0.959296	0.9394
217	191.599	221.487	197.236	166.071		0.943288	0.99922	0.94569	0.936818
218	197.658	219.456	197.576	166.548		0.973121	0.99006	0.947319	0.939507
219	196.055	218.559	197.683	167.907		0.965229	0.986013	0.947832	0.947175
220	194.393	216.752	200.647	168.723		0.957047	0.97786	0.962044	0.951775
221	194.55	218.194	200.955	168.087		0.957816	0.984364	0.963521	0.948191
222	196.661	218.129	200.9	167.477		0.968211	0.984072	0.96326	0.944745
223	196.187	217.011	200.124	168.324		0.965879	0.979028	0.959536	0.949526
224	195.706	218.808	201.873	168.72		0.96351	0.987134	0.967926	0.951758
225	193.58	218.312	202.68	168.996		0.953044	0.984898	0.971795	0.953318
226	194.254	218.07	201.257	169.618		0.95636	0.983807	0.96497	0.956826
227	195.97	218.113	201.681	168.4		0.964811	0.984002	0.967004	0.949957
228	197.099	217.41	202.096	168.993		0.970367	0.980828	0.968994	0.953302
229	197.526	218.004	203.8	169.134		0.972468	0.98351	0.977164	0.954094
230	195.381	217.599	201.548	169.592		0.96191	0.981681	0.966366	0.956678
231	197.562	216.395	199.878	168.877		0.972647	0.976251	0.95836	0.952648
232	196.247	216.396	203.875	169.864		0.966174	0.976255	0.977523	0.958212
233	193.53	217.662	201.995	169.916		0.952796	0.981965	0.968507	0.958509
234	192.454	215.826	203.349	170.435		0.947497	0.97368	0.975003	0.961431
235	196.063	214.801	201.587	170.432		0.965268	0.969057	0.966553	0.961418
236	195.938	214.745	205.351	170.813		0.964651	0.968806	0.984601	0.963567
237	194.417	214.705	205.316	170.647		0.957164	0.968626	0.984431	0.962628
238	197.195	213.714	205.382	171.072		0.970838	0.964153	0.984747	0.965026
239	194.24	215.72	202.816	171.978		0.956291	0.973206	0.972443	0.970136
240	195.689	217.77	199.963	171.928		0.963424	0.982451	0.958767	0.969854
241	194.776	218.881	205.277	170.546		0.95893	0.987466	0.984244	0.962059
242	194.072	215.948	203.421	171.187		0.955462	0.974235	0.975344	0.965678
243	193.264	213.392	203.373	172.467		0.951489	0.962704	0.975115	0.972897
244	194.341	216.664	203.996	171.482		0.956786	0.977465	0.978104	0.967342
245	197.418	216.642	204.863	171.246		0.971939	0.977363	0.98226	0.966009
246	198.423	217.326	202.251	171.708		0.976888	0.98045	0.969735	0.968616
247	194.089	215.403	202.432	172.389		0.955549	0.971773	0.970602	0.972457
248	197.055	217.573	204.764	171.243		0.970151	0.981563	0.981785	0.965991
249	195.219	216.871	203.333	172.458		0.961111	0.978396	0.974925	0.972845
250	200.028	215.689	202.334	172.616		0.984786	0.973066	0.970135	0.973739
251	197.821	214.233	204.15	173.629		0.973921	0.966496	0.978843	0.979449
252	196.879	214.71	205.398	172.021		0.969283	0.968647	0.984827	0.970381
253	195.701	213.219	202.774	172.126		0.963485	0.961919	0.972243	0.970971
254	197.509	216.214	206.044	173.349		0.972383	0.975435	0.987923	0.977871
255	198.86	213.215	203.735	172.949		0.979035	0.961901	0.976849	0.975614
256	194.417	214.568	207.031	173.217		0.957163	0.968006	0.992657	0.977129
257	194.051	212.319	205.826	174.191		0.955359	0.957862	0.986878	0.98262
258	194.034	213.725	204.004	174.995		0.955275	0.964205	0.978141	0.987156
259	200.059	214.805	205.572	173.529		0.984939	0.969078	0.985659	0.978889
260	199.803	213.994	202.921	174.309		0.983681	0.965416	0.972947	0.983289
261	195.329	214.704	206.19	174.402		0.961652	0.968621	0.988624	0.98381
262	197.058	211.307	206.123	174.966		0.970167	0.953296	0.988304	0.986992
263	198.504	213.487	206.257	175.32		0.977283	0.963129	0.988945	0.988993
264	201.028	211.8	202.502	174.808		0.989713	0.95552	0.970939	0.986104
265	197.3	212.792	202.928	175.681		0.971358	0.959994	0.97298	0.991028
266	195.697	211.834	205.023	174.411		0.963466	0.955674	0.983029	0.983866
267	197.61	211.52	204.843	175.072		0.972885	0.954255	0.982166	0.987594
268	200.896	210.593	200.823	175.063		0.989062	0.950075	0.962889	0.987538
269	203.118	211.282	203.327	176.354		1	0.95318	0.974894	0.994826
270	199.494	209.311	206.008	175.58		0.982159	0.944291	0.987748	0.99046
271	197.97	210.887	205.902	175.887		0.974654	0.951401	0.98724	0.992188
272	196.12	211.631	204.806	175.999		0.965549	0.954756	0.981987	0.99282
273	202.322	210.154	205.955	176.023		0.99608	0.948093	0.987496	0.992957
274	199.776	209.151	207.216	175.845		0.983545	0.94357	0.993543	0.991952
275	196.52	211.307	206.43	176.31		0.967517	0.953297	0.989775	0.994577
276	198.658	210.893	204.329	175.461		0.97804	0.951428	0.9797	0.989787
277	198.999	208.245	203.518	175.356		0.979721	0.939482	0.975813	0.989191
278	201.645	209.634	206.293	176.242		0.992751	0.945747	0.989117	0.994191
279	198.654	207.945	203.775	176.288		0.978022	0.938129	0.977044	0.994453
280	198.094	209.295	206.37	176.343		0.975265	0.94422	0.989488	0.994759
281	196.592	209.877	205.372	176.396		0.96787	0.946843	0.984702	0.995058
282	199.203	207.91	203.905	177.121		0.980728	0.937971	0.977665	0.999149
283	199.104	208.146	205.697	176.727		0.980237	0.939034	0.98626	0.996929
284	196.572	205.407	208.469	176.554		0.967772	0.926678	0.999549	0.995949
285	200.335	206.765	205.779	176.365		0.986299	0.932804	0.986654	0.994883
286	196.697	205.833	207.635	177.272		0.96839	0.928602	0.995552	1
287	199.738	206.834	207.207	176.196		0.98336	0.933117	0.993497	0.993932
288	198.137	207.523	208.563	175.907		0.975476	0.936226	1	0.9923
289	195.231	206.1	208.346	176.285		0.961171	0.929806	0.998962	0.994434
290	197.216	207.717	206.038	175.784		0.970941	0.937099	0.987895	0.991609
291	196.585	206.901	207.831	174.087		0.967836	0.933419	0.99649	0.982038
292	199.926	204.574	206.6	174.39		0.984286	0.92292	0.990589	0.983743
293	198.269	203.916	206.458	175.82		0.976126	0.91995	0.989908	0.991811
294	195.976	202.428	207.939	175.715		0.964839	0.913239	0.997008	0.991217
295	197.06	201.607	207.899	175.439		0.970174	0.909533	0.996819	0.989661
296	201.211	200.545	209.058	176.717		0.985687	0.90023	0.997581	0.996872
297	205.976	202.428	209.939	175.715
298	207.06	201.607	208.899	175.439
299	200.211	202.545	206.058	176.717
300	205.976	203.428	205.939	175.715

## Sheet: FIg 7a
	FLAG-NBS1 intensity							Peli1 intensity
	WT	FHA	BRCT1	BRCT2	MA			WT	FHA	BRCT1	BRCT2	MA
	3127	1096	2074	2182	327			197	125	135	183	183
	3304	1125	2052	2182	327			147	199	135	183	183
	3065	1145	1896	2323	361			249	248	129	152	152
	2955	1208	1872	2298	348			155	396	110	247	247
	3151	1063	2181	2148	461			203	255	207	178	178
	2963	1058	1953	2143	540			205	112	122	132	132
	2992	1021	1620	2076	554			222	255	101	208	208
	2900	962	1686	1921	690			169	164	89	196	196
	2902	892	1600	1925	604			147	286	74	149	149
	2952	980	1604	2255	490			172	150	108	203	203
	2954	838	1688	2358	524			186	223	135	154	154
	3190	1061	1679	2231	513			249	95	105	219	219
	2678	901	1640	2255	464			191	201	154	276	276
	2957	1018	1398	2399	310			116	167	114	190	190
	3214	888	1186	2654	321			112	267	210	154	154
	3266	888	1188	2267	290			112	212	150	196	196
	3506	992	1092	1948	287			135	233	109	66	66
	2905	931	1025	2083	256			273	299	226	162	162
	3097	960	899	1858	209			249	174	208	147	147
	3188	1124	1008	2236	204			106	326	300	147	147
	3205	1141	952	2189	202			316	243	120	145	145
	3325	1207	975	2255	157			206	327	53	243	243
	3378	1099	959	2145	245			292	132	211	175	175
	3207	1208	867	2026	152			211	157	147	145	145
	2737	1084	846	2123	194			315	241	220	117	117
	2606	877	857	1830	188			326	230	182	269	269
	2860	807	789	2109	222			296	173	122	118	118
	2820	889	844	2183	305			307	180	204	132	132
	2812	840	747	1784	252			147	108	140	167	167
	2876	840	752	1269	235			147	148	278	179	179
	2918	804	741	1046	288			264	61	271	155	155
	2616	915	934	1163	228			388	158	596	220	220
	2728	844	1171	1185	252			196	122	251	159	159
	3033	888	1190	1499	317			377	222	160	411	411
	2812	1086	980	1631	404			210	289	202	257	257
	2688	1135	979	1887	429			137	262	181	243	243
	2585	996	912	1899	300			331	234	138	199	199
	2683	1008	826	1879	331			228	194	101	301	301
	2584	967	800	1599	230			334	259	195	241	241
	2572	1076	905	1519	213			259	255	167	412	412
	2643	1051	955	1737	222			204	418	164	606	606
	2845	1025	1013	2076	231			235	318	156	750	750
	2886	1127	1067	1941	255			244	330	128	942	714
	2915	1127	1064	1917	284			244	705	177	997	379
	3155	1155	1040	1641	326			272	830	146	714	263
	3456	1265	1349	1945	378			162	390	165	379	240
	3308	1057	1246	1918	729			252	244	181	263	278
	3420	1194	1155	2161	729			231	188	198	240	148
	2992	1133	1095	2042	911			116	226	110	278	191
	3075	1239	1158	2021	1043			297	226	179	148	347
	2926	1204	1079	2111	1155			331	179	147	191	171
	2592	1337	1096	2196	1373			287	200	96	347	195
	2879	1416	1269	1759	1240			327	166	172	171	153
	2811	1394	1363	1885	1190			253	180	82	195	57
	2704	1503	1223	1974	1025			322	221	378	153	112
	2521	1545	1206	1924	1002			204	289	221	57	112
	2521	1834	1339	1675	1080			166	94	142	112	91
	2869	1555	1185	1977	942			150	261	207	112	212
	2857	1518	1147	1870	1009			359	140	133	91	120
	2532	1331	1069	1870	1115			284	250	133	212	123
	2475	1422	1083	1601	1059			341	234	121	120	163
	2687	1433	1147	1668	1026			149	136	210	123	201
	2631	1536	1326	1610	1030			273	208	177	163	143
	2731	1456	1265	1273	901			190	213	146	201	149
	3173	1456	1145	1181	794			190	80	189	143	112
	2889	1542	1239	1241	846			190	169	182	149	222
	2365	1719	1074	1381	879			188	221	146	112	141
	2695	1502	1289	1222	922			226	58	238	222	339
	2679	1779	1268	1155	701			243	107	216	141	147
	2849	1740	1005	1067	682			304	236	213	339	175
	3335	1957	928	1286	697			306	278	100	147	82
	3186	1880	813	1093	623			393	229	153	175	208
	2778	2140	719	1285	624			332	274	77	82	208
	2389	1921	578	1366	764			348	362	132	208	192
	2412	2191	474	1498	861			321	306	209	208	75
	2714	2394	489	1650	667			358	209	179	192
	3035	2450	445	1817	836			231	211	230	75
		2266		1920	788					209	145
		2266		1967	998					221	218
		2155		2136	1008					171	240
		2225		2039	1319					278	223
		2302		2162	1268					186	153
		2304		2072	1260					153	152
		2348		1991	1653					93	227
		2370		2032	1641					217	96
		2085		1893	1446					203	181
		1998		1833	1389					133	181
		2187		1960	1282					285	84
		2276		2190	1379					144	247
		2179		2011	1084					223	154
		2058		1871	1009					256	214
		1954		2003	904					43	144
		1954		2076						68
		2032		2232						98
		1763		1996						100
		1768		2009						329
		1812		2095						133
		2008		2256						284
		1632		2588						167
		1692		2421						163
		1624		2211						154
		1758		2015						159
		1660		1914						114
		1618		2215						308
		1712		2222						141
		1751		2456						125
		1506		2574						174
		1572		2693						100
		1612		2437						46
		1706		2225						207
		1718		2264						109
		1926		2209						113
		1967		2227						164
		1735		2179						185
		1759		2196						117
		1858		2104						110
		1814
		1743
		1869
		2007
		1977
		1902
		2039
		2164
		2072
		2174
		2415
		2250
		2323
		2504
		2365
		2236
		2017
		1965
		1876
		2012
		2149
		2086
		1797
		1723
		1888
		1873
		1972
		2074
		2282
		2105
		1958
		2045
		2058
		2258
		2390
		2529
		2786
		3040
		3339
		2840
		2441
		2261
		2160
		2223
		2459

## Sheet: FIg 7d
	GFP-NBS1				pATM
	WT	K6865/684R	K686/690R		WT	K6865/684R	K686/690R
	2691	2572	1086		2634	2380	1010
	2781	2177	769		2573	1473	2000
	2727	2748	1045		3437	1921	1963
	3508	2701	815		3771	2427	2150
	2411	3098	540		2823	1953	2308
	1524	2375	810		2492	1766	1855
	1235	1834	947		3299	2199	1526
	1062	2564	1607		2887	1477	1667
	3459	2610	1268		2926	1565	1282
	3946	2898	1936		3143	1471	1256
	2512	1924	2139		4095	1782	1383
	1657	1279	2485		2913	2392	1358
	2020	1704	1797		3087	2505	1375
	1533	736	1588		3567	1877	1238
	1752	819	1310		3073	1712	867
	978	928	1164		2520	2220	1434
	1560	1503	1925		3555	1864	784
	2180	1901	2646		4095	2180	1690
	2351	1515	1263		3727	1714	1893
	3052	1548	886		3677	1236	2076
	2870	1301	252		3256	1110	1165
	3427	2654	865		2578	2344	2072
	3153	2509	1128		3666	2075	1583
	3623	2144	1051		3954	1510	1561
	2950	2492	748		3604	1977	1381
	4095	2839	619		4095	1028	1288
	3112	2295	881		3212	1646	1925
	3041	2076	2338		3335	1235	874
	2215	1931	1736		3382	1240	1742
	3122	2903	1250		4095	2167	1713
	2653	1790	1450		4095	3063	1389
	1910	1922	610		4095	2909	1125
	1505	2028	1692		3003	1686	1340
	2242	1930	973		3798	1734	2029
	1469	2326	1078		3767	1986	1490
	1648	1906	867		4010	1810	1707
	4095	1631	1033		4095	1641	2166
	4095	2146	1764		4095	1081	2183
	4095	2689	993		4030	1058	1724
	3505	2711	822		2634	3060	734
	2905	4093	952		2573	2343	722
	2345	2799	826		3437	4095	604
	2815	1900	651		3771	2828	291
	2416	2425	612		2823	2481	504
	1864	1041	444		2492	3428	355
	3302	1652	1524		3299	3574	428
	2504	3331	1044		2887	2551	473
	2370	2353	855		2926	2864	198
	2578	3848	1701		3143	3398	318
	2470	3638	1997		4095	2779	698
	2866	2961	1074		2913	3688	560
	2417	2438	1184		3087	2518	269
	2177	2346	842		3567	3017	311
	3980	3529	852		3073	1881	445
	4095	3929	1689		2520	2946	143
	2749	2922	921		3555	3074	402
	2089	2410	1213		4095	2793	436
	2726	2165	1577		3727	1047	388
	3172	4095	824		3677	1405	535
	3575	4095	773		3256	1486	701
	2785	3406	451		2578	2082	516
	2675	2510	646		3666	3160	612
	4095	2949	482		3954	2538	839
	4039	3183	831		3604	3038	511
	1558	3145	680		4095	2691	708
	3072	2639	880		3212	3200	684
	3230	2015	946		3335	2694	557
	2345	3207	906		3382	2288	599
	2164	3560	1211		4095	3201	90
					4095	3057	472
					4095	3988	1015
					3003	3993	558
					3798	3204	893
					3767	4095	518
					4010	3024	667
					4095	2960	693
					4095	3832	904
					4030	3111	771
					3157	2104	730
					3362	3438	761
					3259	2770	709
					2498	2775	561
					3465	2385	630
					2478	2756	943
					1202	1976	775

## Sheet: Fig 8e
		GFP-NBS1 intensity
		siCTRL	siPeli1	siPeli1+WT	siPeli1+HA
		0.591851	3.36654	1.63033	2.22433
		0.591851	3.36654	1.63033	2.22433
		1.79454	1.97326	3.39196	1.92344
		2.51856	1.65051	2.85263	1.64524
		2.03852	1.16434	2.47342	1.57925
		0.962528	1.21542	1.29675	1.78821
		0.937037	3.015	2.38053	1.7872
		1.62421	2.50236	0.822653	1.78176
		2.10901	1.84918	2.61837	1.79792
		1.64132	2.77015	2.29178	1.33853
		1.35174	2.93333	3.28713	1.97946
		3.02661	2.01567	1.90869	1.52174
		2.19039	2.10365	2.39502	1.88449
		2.64466	0.832335	1.24897	1.4709
		2.02208	0.493461	0.84689	1.24832
		1.18464	0.864286	0.926471	1.07269
		0.806918	1.14657	1.6496	1.36025
		1.89212	1.05915	2.67416	1.77812
		1.38213	2.23044	1.10067	1.94722
		1.51141	1.33405	0.657534	1.70199
		2.18643	1.21519	1.58303	1.30248
		1.17803	0.635902	1.45217	1.32603
		3.42081	0.769527	1.45203	0.642297
		4.33196	1.0383	1.53859	0.722246
		2.93097	1.0096	1.05011	0.669886
		1.76802	1.1218	2.15326	1.03737
		1.88107	0.384243	2.13147	1.33824
		1.26082	0.780791	3.17949	1.35066
		1.99153	1.24695	3.17949	1.4589
		1.0279	1.15674	3.17949	1.77966
		3.69899	2.06686	1.69877	1.85366
		1.78595	0.989163	1.30814	1.89583
		3.58896	0.605187	3.15116	1.8834
		1.87765	1.62765	1.83302	2.39614
		1.65551	2.45283	1.87097	1.52889
		3.0112	0.751817	2.19592	1.52889
		2.64949	2.73036	1.35627	1.39959
		3.08629	1.27926	1.39024	1.12966
		2.74355	2.9174	2.6422	1.22181
		1.25	2.50737	2.9965	1.98424
		2.82136	1.87184	2.53962	1.82976
		1.13346	1.36802	3.17801	1.59276
		1.78769	0.975133	1.23776	1.08413
		3.40996	0.975133	0.654545	0.903218
		3.07051	0.594226	0.962264	1.12843
		1.90602	1.25106	2.06358	1.18564
		2.69834	0.722646	1.4386	1.54938
		2.19164	1.43466	1.23077	1.78587
		1.69825	1.64765	2.41011	2.13577
		1.20484	1.32109	1.23096	1.07157
		1.18161	1.04493	1.91292	0.894849
		2.2054	1.25221	2.37254	1.3312
		1.86721	1.39011	2.65712	1.88206
		4.16874	1.41228	2.35616	1.92525
		4.12362	1.35882	2.7837	1.65702
		1.49957	1.08901	1.74905	1.61221
		1.81956	1.2366	1.87943	1.2617
		3.08787	1.16718	2.59341	1.3231
		2.62002	0.402082	2.153	1.26163
		1.79913	0.547608	2.1	1.61964
		2.22486	1.28298	2.72455	0.949099
		2.37015	1.31521	1.97004	1.84404
		2.14272	2.86295	1.87289	0.884941
		2.8491	0.987131	1.86562	1.47619
		4.0589	1.96628	1.83533	1.64082
		3.57398	0.61307	2.35887	1.09985
		1.2127	1.27402	2.14174	0.674528
		1.55276	1.39604	2.55155	1.73008
		4.44981	0.914352	2.9687	1.22034
		4.44981	1.08472	2.125	1.51269
		1.45398	0.694896
		2	0.717119
		2.0284	0.976844
		2.6032	0.810677
		3.60899	0.760937
		2.65098	0.551249
		3.06707	0.682237
		2.36882	0.973034
		4.25393	1.71289
		3.7	0.869919
		2.13148	0.869919
		3.90372	0.479053
		2.15507	1.28266
		1.59551	1.14615
		2.33245	1.61446
		2.16162	1.11667
		2.91129	1.68994
		2.39549	0.875912
		3.19075	1.02326
		1.87	1.25934
		3.51818	1.29083
		1.27509	0.639115
		2.47286	0.654696
		4.2535	1.94009
		2.84085	2.17857
		1.99582	0.98539
		2.00587	1.92174
		2.15965	1.62559
		1.49848	1.24645

## Sheet: Fig 9e
			Mock	0	0	0
			siCtrl	100	94.12	98
			ATMi	5.88	6.01	5.882
			siPeli1	47.06	47.06	58.82
			siPeli1+WT	82.35	94.12	82.35
			siPeli1+HA	47.06	52.94	41.18
			siPeli1+CA	41.18	47.06	35.29
			siPeli1+AA	52.94	52.94	41.18
